# Supplementary material for: Metabolite Fraction Libraries for Quantitative NMR Metabolomics
Source: Anal Chem. 2026 Jul 1;98(27):20255–64. doi: 10.1021/acs.analchem.6c01279 (PMC13373914; doi:10.1021/acs.analchem.6c01279)
Supplement: Supplementary file 2 [file ac6c01279_si_002.xlsx]

## Sheet: Table1 N. crassa Database Match
Basis	Metabolite	Confidence
1	Trehalose	High
2	Arabitol	Medium
3	HEPES	Medium
4	Alanine	High
5	Acetylcholine	Medium
6	Valine	High
7	Glutamic Acid	High
8	Succinic Acid	High
9	Glycine	High
10	Arginine	High
11	Glucose	High
12	Lactate	High
13	Glycerol	High
14	Choline	High
15	Trimethylamine-N-oxide	High
16	Threonine	High
17	Glutamine	High
18	Glutathione Reduced	Medium
19	arginine_glutamate	Medium
20	5_acetylamido_2_chloroaniline/Chlorogenic acid	Medium
21	Lysine	High
22	betaine	Medium
23	carnitine	Medium
24	uk(1)	N/A
25	Ornithine	High
26	Formaldehyde	Medium
27	uk(2)	N/A
28	Dihydrouracil	Medium
29	Ethanolamine	High
30	Xylonate	Medium
31	uk(3)	N/A
32	Leucine	High
33	2_aminoadipic acid	Medium
34	uk(4)	N/A
35	GABA	High
36	Histidine	High
37	Serine	High
38	Citrulline	Medium
39	Malic Acid	High
40	uk(5)	N/A
41	Asparagine	High
42	Proline	High
43	Trimethylamine	Medium
44	uk(6)	N/A
45	Glutathione Oxidized	High
46	Mannitol	Medium
47	Aspartate	High
48	Hypotaurine	High
49	uk(7)	N/A
50	Isoleucine	High
51	Aminobutyric acid	High
52	AMP	High
53	Methyl-oxobutanoic-acid	High
54	Myo-inositol	Medium
55	uk(8)	N/A
56	uk(9)	N/A
57	Inosine	High
58	uk(10)	N/A
59	uk(11)	N/A
60	uk(12)	N/A
61	uk(13)	N/A
62	Pantothenate	High
63	Carbamyl_glutamate	Medium
64	Thymidine	Medium
65	UTP	Medium
66	alpha_glycerol_phosphate	High
67	uk(14)	N/A
68	Ethanolamine	High
69	uk(15)	N/A
70	uk(16)	N/A
71	Akg	High
72	acetyl_mannosamine	Medium
73	3_4_Dihydroxy_L_phenylalanine	Medium
74	uk(17)	N/A
75	phenylalanine	High
76	Adenosyl_homocysteine	Medium
77	melibiose	Medium
78	xanthosine/guanosine	Medium
79	uk(18)	N/A
80	acetyl_glucosamine_6_phosphate	Medium
81	uk(19)	N/A
82	carnitine	Medium
83	uk(20)	N/A
84	uk(21)	N/A
85	uk(22)	N/A
86	uk(23)	N/A
87	uk(24)	N/A
88	Uridine	High
89	NADPH	Medium
90	Succinic Acid	High
91	Sarcosine	Medium
92	Citrate	High
93	3-hydroxybutyrate	Medium
94	uk(25)	N/A
95	UMP	High
96	glucose-6-phosphate	Medium
97	Adenosyl_homocysteine	Medium
98	Adenosyl_homocysteine	Medium
99	Trimethylamine	Medium
100	Fructose-6-phosphate	Medium
101	uk(26)	N/A
102	Acetyl_glutamic_acid	Medium
103	uk(27)	N/A
104	methyl_histidine	Medium
105	carnitine	Medium
106	Biotin	Medium
107	betaine	Medium
108	uk(28)	N/A
109	acetyl_aspartic_acid	Medium
110	Glucosamine	Medium
111	pyridoxamine_5_phosphate	Medium
112	uk(29)	N/A
113	uk(30)	N/A
114	Threitol	High
115	uk(31)	N/A
116	Nicotinamide	High
117	niacin	High
118	tryptophan	High
119	uk(32)	N/A
120	uk(33)	N/A
121	gamma_galactone	Medium
122	uk(34)	N/A
123	uk(35)	N/A
124	xylitol	Medium
125	carnitine	Medium
126	uk(36)	N/A

## Sheet: Table2 Ground-Truth mBS
Metabolite	Basis
2-aminoadipic acid	Basis 46
Adenine	Basis 60
Alanine	Basis 14
AKG	Basis 41
Arginine	Basis 5
Ascorbic acid	Basis 19
Asparagine	Basis 39
Aspartate	Basis 37
Benzoic acid	Basis 59
Choline	Basis 16
Creatinine	Basis 25
Cysteine	Basis 58*
Fructose	Basis 38
Fumaric acid	Basis 47
GABA	Basis 15
Galactose	Basis 55*
Glucose	Basis 36
Glutamic Acid	Basis 40
Glutamine	Basis 30
Glutathione Oxidized	Basis 6
Glutathione Reduced	Basis 13
Glycine	Basis 22
HEPES	Basis 8
Histidine	Basis 29
Isoleucine	Basis 18
Leucine	Basis 26
Lysine	Basis 21 + Basis 34
Malic Acid	Basis 33
Maltose	Basis 23
Mannitol	Basis 12
Mannose	Basis 35
Methionine	Basis 7
myo-lnositol	Basis 10
N-acetyl Aspartic acid	Basis 4
Nicotinamide	Basis 45
Ornithine	Basis 20 + Basis 32
Phenylalanine	Basis 28
Proline	Basis 42
Pyruvate
Quinic Acid	Basis 24
Serine	Basis 27
Sorbitol	Basis 49
Succinic acid	Basis 2
Sucrose	Basis 1
Taurine	Basis 9
Threonine	Basis 11
Trehalose	Basis 3
Tryptophan	Basis 44
Tyrosine	Basis 57
Uracil	Basis 56
Uridine	Basis 31
Valine	Basis 17
Xylose	Basis 43

## Sheet: Table3 mBS Conc. N. crassa
Basis	Conc. (mM)
1	0.529
2	6.066
3	9.239
4	7.887
5	0.033
6	0.742
7	0.81
8	0.121
9	0.115
10	1.549
11	12.111
12	0.203
13	0.493
14	0.681
15	0.792
16	0.241
17	1.202
18	0.312
19	1.264
20	0.092
21	1.063
22	0.12
23	0.53
24	0.256
25	0.334
26	0.074
27	0.21
28	0.066
29	0.068
30	0.244
31	0.016
32	0.196
33	0.163
34	0.01
35	0.158
36	0.172
37	0.352
38	0.257
39	0.244
40	0.065
41	0.055
42	0.082
43	0.047
44	0.29
45	0.347
46	0.867
47	0.068
48	0.042
49	0.017
50	0.134
51	0.052
52	0.036
53	0.039
54	0.101
55	0.146
56	0.029
57	0.054
58	0.483
59	0.196
60	0.239
61	0.01
62	0.016
63	0.198
64	0.039
65	0.126
66	0.022
67	0.192
68	0.051
69	0.069
70	0.097
71	0.067
72	0.279
73	0.033
74	0.055
75	0.044
76	0.076
77	0.002
78	0.016
79	0.029
80	0.723
81	0.299
82	0.01
83	0.094
84	0.051
85	0.014
86	0.006
87	0.015
88	0.02
89	0.08
90	0.085
91	0.003
92	0.033
93	0.09
94	0.392
95	0.355
96	0.984
97	0.062
98	0.004
99	0.001
100	0.282
101	0.004
102	0.038
103	0.046
104	0.012
105	0.018
106	0.004
107	0.036
108	0.039
109	0.056
110	0.358
111	0.018
112	0.02
113	0.041
114	0.197
115	0.168
116	0.016
117	0.005
118	0.01
119	0.004
120	0.002
121	0.211
122	0.002
123	0.002
124	0.511
125	0.005
126	0.017
127	0.333

## Sheet: Table4 Ground-Truth Mixtures
	Mixture 1	Mixture 2	Mixture 3	Mixture 4	Mixture 5	Mixture 6	Mixture 7	Mixture 8	Mixture 9	Mixture 10	(µL)
Ornithine	51	51	2	21	41	46	53	24	18	16
Asparagine	7	39	5	43	25	50	46	46	19	20
Glycine	54	37	15	3	28	6	29	40	25	42
Choline	18	18	5	44	9	30	2	54	3	18
Histidine	37	33	19	14	3	14	27	15	7	3
Taurine	28	17	14	50	12	2	31	4	19	2
Maltose	48	43	34	54	35	2	35	53	39	23
Fumaric acid	5	29	34	52	45	48	20	24	38	12
Glutathione Oxidized	4	20	31	34	15	34	34	41	10	35
Sorbitol	43	12	20	31	4	4	37	1	37	48
Uridine	26	6	45	20	27	46	26	42	29	45
Valine	52	36	45	40	12	45	36	13	19	32
Adenine	21	32	4	10	4	39	45	3	45	15
Serine	15	22	19	18	50	20	53	25	33	35
2-aminoadipic acid	20	14	13	26	27	43	2	8	55	15
Quinic acid	3	25	24	12	4	31	41	10	4	43
Leucine	15	35	4	11	54	13	7	5	3	15
Malic acid	35	42	28	N/A	26	24	35	15	45	53
Creatinine	46	48	41	37	30	1	47	5	53	50
Proline	3	37	3	32	21	42	34	48	20	46
Sucrose	15	28	17	53	25	8	10	31	30	36
Methionine	43	47	10	55	54	44	41	50	40	17
Glutamic acid	43	2	39	17	18	44	11	34	15	4
Glucose	19	14	40	4	49	50	35	3	52	50
Lysine	13	19	31	39	28	12	18	17	8	6
HEPES	13	54	6	23	50	6	39	46	32	36
Ascorbic acid	6	43	34	47	31	7	29	18	33	17
Alanine	1	25	42	22	55	23	25	38	23	29
Isoleucine	43	41	12	16	54	25	45	52	47	40
AKG	29	37	4	23	48	24	29	46	41	14
Arginine	47	52	23	45	21	28	23	51	19	21
Trehalose	48	25	48	31	54	15	52	51	32	10
Xylose	13	19	16	39	32	52	2	21	52	37
Aspartate	22	46	29	2	55	10	22	8	54	4
Uracil	44	18	23	51	27	24	25	55	7	18
N-acetyl Aspartic acid	24	30	52	19	6	46	46	18	26	12
GABA	39	17	17	7	47	10	50	18	14	20
Myo-lnositol	3	46	20	7	48	31	15	39	47	41
Tyrosine	54	40	39	29	14	36	14	19	7	7
Pyruvate	30	2	14	19	54	23	51	27	14	9
Cysteine	32	15	34	24	26	46	45	52	45	8
Succinic acid	12	49	35	45	5	18	41	32	51	37
Nicotinamide	43	23	45	21	33	55	51	7	38	47
Tryptophan	35	31	47	40	31	7	7	24	45	26
Threonine	21	22	15	43	54	30	11	27	45	46
Benzoic acid	18	43	6	30	33	9	39	49	14	42
Glutathione Reduced	54	29	17	48	50	6	46	23	28	40
Fructose	18	31	55	26	31	22	11	20	8	3
Galactose	39	4	37	4	35	51	27	29	43	30
Glutamine	20	26	42	9	35	46	32	35	18	30
Mannitol	4	53	53	28	18	42	6	52	13	52
Mannose	3	29	52	54	23	37	14	54	14	51
Phenylalanine	8	28	21	35	37	11	55	13	50	15
